# Supplementary material for: Biomarker of Aflatoxin Ingestion: 1H NMR-Based Plasma Metabolomics of Dairy Cows Fed Aflatoxin B1 with or without Sequestering Agents
Source: Toxins (Basel). 2018 Dec 18;10(12):545. doi: 10.3390/toxins10120545 (PMC6316819; doi:10.3390/toxins10120545)
Supplement: Supplementary file 1 [file toxins-10-00545-s001.zip]

Archive with 3 entries (2 files):
- toxins-399303-supplementary materials/
- toxins-399303-supplementary materials/toxins-399303-Figure S1.docx
- toxins-399303-supplementary materials/toxins-399303-Table S1.xlsx
