# Supplementary material for: Biomarker of Aflatoxin Ingestion: 1H NMR-Based Plasma Metabolomics of Dairy Cows Fed Aflatoxin B1 with or without Sequestering Agents
Source: Toxins (Basel). 2018 Dec 18;10(12):545. doi: 10.3390/toxins10120545 (PMC6316819; doi:10.3390/toxins10120545)
Supplement: Supplementary file 1 [file toxins-10-00545-s001.zip › toxins-399303-supplementary materials/toxins-399303-Table S1.xlsx]

## Sheet: Sheet1
The concentration of all identified metabolites (±SD)
Metabolite name	HMDB ID	Mean (µm)	SD
D-Glucose	HMDB00122	3988.71	674.335
Acetic acid	HMDB00042	1267.55	371.931
L-Lactic acid	HMDB00190	2072.2	1860.99
Glycerol	HMDB00131	276.426	65.2061
L-Glutamic acid	HMDB00148	296.453	53.5541
L-Alanine	HMDB00161	395.281	89.5043
L-Leucine	HMDB00687	305.395	56.613
L-Valine	HMDB00883	388.102	88.0101
L-Proline	HMDB00162	158.883	35.6804
L-Threonine	HMDB00167	142.566	31.009
L-Isoleucine	HMDB00172	141.441	36.8194
L-Serine	HMDB00187	158.762	34.4048
L-Arginine	HMDB00517	134.789	41.2372
Creatine	HMDB00064	252.543	41.9873
Formic Acid	HMDB00142	131.43	42.2644
Choline	HMDB00097	106.531	46.0606
L-Tyrosine	HMDB00158	61.4922	14.3375
L-Phenylalanine	HMDB00159	74.25	14.0267
D-Mannose	HMDB00169	70.2773	10.001
L-Histidine	HMDB00177	64.4688	10.5412
L-Aspartic Acid	HMDB00191	30.832	17.7234
Glycine	HMDB00123	150.324	66.857
1-Methylhistidine	HMDB00001	13.0234	2.10449
L-Carnitine	HMDB00062	16.5859	6.94937
Citric acid	HMDB00094	178.383	44.117
L-Asparagine	HMDB00168	36.6211	9.95223
L-Methionine	HMDB00696	15.0547	6.9234
Isopropanol	HMDB00863	0.917969	0.976854
L-Tryptophan	HMDB00929	6.5625	3.73465
Isobutyric acid	HMDB01873	17.8242	5.19507
Propylene glycol	HMDB01881	3.52734	2.11959
Betaine	HMDB00043	50.5547	27.5787
Dimethylglycine	HMDB00092	1.23828	0.444908
Pyruvic acid	HMDB00243	4.42578	1.71769
Succinate	HMDB00254	12.0859	8.76148
Sarcosine	HMDB00271	1.74609	0.394627
Malonate	HMDB00691	8.26562	3.83923
Acetone	HMDB01659	17.2383	4.88108
Methanol	HMDB01875	38.3008	10.0938
Dimethyl sulfone	HMDB04983	25.3828	16.4566
3-Hydroxybutyric acid	HMDB00357	629.324	178.723
Ethanol	HMDB00108	16.75	37.1119
L-Lysine	HMDB00182	180.992	41.5241
L-Ornithine	HMDB00214	114.43	35.7966
Creatinine	HMDB00562	64.5742	11.2249
